# Supplementary material for: Luminescence Properties of Green Phosphor Ca2Ga2(Ge1-xSix)O7:y%Eu2+ and Application
Source: Materials (Basel). 2023 May 11;16(10):3671. doi: 10.3390/ma16103671 (PMC10223489; doi:10.3390/ma16103671)
Supplement: Supplementary file 1 [file materials-16-03671-s001.zip]

Archive with 1 entries (1 files):
- materials-2361482-supplementary.pdf
